# Supplementary material for: Design of Novel Enantiopure Dispirooxindolopyrrolidine-Piperidones as Promising Candidates toward COVID-19: Asymmetric Synthesis, Crystal Structure and In Silico Studies
Source: Molecules. 2022 Jun 20;27(12):3945. doi: 10.3390/molecules27123945 (PMC9228936; doi:10.3390/molecules27123945)
Supplement: Supplementary file 1 [file molecules-27-03945-s001.zip]

Archive with 1 entries (1 files):
- molecules-1768813-supplementary.pdf
